# Supplementary material for: Responses of Soil Microbiota to Different Control Methods of the Spartina alterniflora in the Yellow River Delta
Source: Microorganisms. 2022 May 30;10(6):1122. doi: 10.3390/microorganisms10061122 (PMC9230759; doi:10.3390/microorganisms10061122)
Supplement: Supplementary file 1 [file microorganisms-10-01122-s001.zip]

Archive with 1 entries (1 files):
- microorganisms-1731885-supplementary.pdf
